# Supplementary material for: Identification of virulence-related amino acid mutations of avian encephalomyelitis virus associated with vaccination methods
Source: Front Vet Sci. 2025 Mar 5;12:1548515. doi: 10.3389/fvets.2025.1548515 (PMC11921046; doi:10.3389/fvets.2025.1548515)
Supplement: SUPPLEMENTARY TABLE S1 — The information of the AEV strains used in each Figure. [file Table_1.xlsx]

## Sheet: Complete Genome
Virus strain	Accession number	Country	Collection date
Avian encephalomyelitis virus, complete genome	NC003990	USA	1997
Avian encephalomyelitis virus mRNA for polyprotein	AJ225173	UK	2005
Tremovirus A1 isolate vaccine_A_7P polyprotein gene	KY508664	USA	2014
Tremovirus A isolate UT-Marjanmehr, complete genome	OP104963	lran	2021
Tremovirus A1 isolate vaccine_A polyprotein gene	KY508663	USA	2014
Tremovirus A1 isolate vaccine_B polyprotein gene	KY508661	USA	2014
Avian encephalomyelitis virus mRNA for polyprotein	AY275539	Hong Kang	2004
Tremovirus A1 isolate vaccine_B_7P polyprotein gene, partial cds	KY508662.1	USA	2014
Tremovirus A1 isolate field_A_7P polyprotein gene	KY508665	USA	2014
MAG: Tremovirus A isolate AEVDL21 genomic sequence	OQ749507	Changchun	2021
Tremovirus A polyprotein gene, complete cds	MF620096	Guangzhou	2015
Tremovirus A1 isolate CH/GD202201, complete genome	OR451211	Nanchang	2022
Tremovirus A1 isolate CH/GD202202, complete genome	OR451212	Nanchang	2022
Avian encephalomyelitis virus strain van Reokel, complete genome	AY517471	Harbin	2004
Tremovirus A1 isolate GDs29, complete genome	MF179107	Guangzhou	2015
Tremovirus A1 strain Pf-CHK1/AEV, complete genome	KT880668	Hungary	2013
Avian encephalomyelitis virus isolate 204C, complete genome	KF979338	Hong Kang	2009
Tremovirus A1 isolate YEBIO-HeN14193, complete genome	OR902161	Qingdao	2020

## Sheet: VP2
Virus strain	Accession number	Country	Collection date
Avian encephalomyelitis virus strain ZCHP2/0912 VP2	KC912695.1	Poland	2013
Tremovirus A1 isolate field A VP2 gene	KY508671.1	USA	2014
Tremovirus A1 isolate field C VP2 gene	KY508669.1	USA	2014
Tremovirus Al isolate field B VP2 gene	KY508668.1	USA	2014
Tremovirus Al isolate field E2 VP2 gene	KY508667.1	USA	2014
Tremovirus Al isolate field E1 VP2 gene	KY508666.1	USA	2014
Tremovirus A isolate USP-BR-604-14 structural protein VP2 gene	KY292348.1	Brazil	2015
Tremovirus A isolate USP-BR-465-5 structural protein VP2 gene	KY292330.1	Brazil	2012
Tremovirus A isolate USP-BR-463-18 structural protein VP2 gene	KY292326.1	Brazil	2012
Avian encephalomyelitis virus isolate AEV	KJ939252.1	South Korea	2010
Avian encephalomyclitis virus isolate 13A56 VP2 gene	KF923364.1	South Korea	2013
Avian encephalomyelitis virus isolate 12AD08 VP2 gene	KF923363.1	South Korea	2013
Avian encephalomyelitis virus isolate 11Q353 VP2 gene	KF923362.1	South Korea	2013
Avian encephalomyelitis virus isolate 06D87 VP2 gene	KF923360.1	South Korea	2013
Avian encephalomyelitis virus isolate 06D88 VP2 gene	KF923359.1	South Korea	2013
Avian encephalomyelitis virus isolate SJ VP2 gene	KF923358.1	South Korea	2013
Avian encephalomyclitis virus isolate JB VP2 gene	KF923357.1	South Korea	2013
Avian encephalomyclitis virus isolate CN JS VP2 gene	KF923356.1	South Korea	2013
Avian encephalomyelitis virus isolate 06D79 VP2 gene	KF923352.1	South Korea	2013
Avian encephalomyelitis virus isolate OS VP2 gene	KF923355.1	South Korea	2013
Tremovirus A1 isolate field D VP2 gene	KY508670.1	USA	2014
Avian encephalomyelitis virus isolate 08D397 VP2 gene	KF923353.1	South Korea	2013
Avian encephalomyelitis virus isolate 10Q145 VP2 gene	KF923354.1	South Korea	2013
Avian encephalomyelitis virus isolate HR VP2 gene	KF923361.1	South Korea	2013
Tremovirus A isolate USP-BR-604-7 structural protein VP2 gene	KY292346.1	Brazil	2015
Tremovirus A isolate USP-BR-529-1 structural protein VP2 gene	KY292341.1	Brazil	2013
Tremovirus A isolate USP-BR-529-3 structural protein VP2 gene	KY292342.1	Brazil	2013
Tremovirus A isolate USP-BR-529-4 structural protein VP2 gene	KY292343.1	Brazil	2013
Tremovirus A isolate USP-BR-529-5 structural protein VP2 gene	KY292344.1	Brazil	2013
Tremovirus A isolate USP-BR-529-6 structural protein VP2 gene	KY292345.1	Brazil	2013
Avian encephalomyelitis virus isolate AV1775	EU327593.1	United Kingdom	2016
Avian encephalomyelitis virus isolate 204C	KF979338.1	Hong Kong	2009
